# Supplementary material for: New records of non-native Coleoptera in Italy
Source: Biodivers Data J. 2023 Oct 17;11:e111487. doi: 10.3897/BDJ.11.e111487 (PMC10598555; doi:10.3897/BDJ.11.e111487)
Supplement: XML Treatment for Ambrosiophilus atratus [file BDJ.11.e111487-treatment2.xml]

<!DOCTYPE tp:taxon-treatment
  PUBLIC "-//TaxonX//DTD Taxonomic Treatment Publishing DTD v0 20100105//EN" "tax-treatment-NSO.dtd">
<tp:taxon-treatment xmlns:tp="http://www.plazi.org/taxpub"><tp:treatment-meta><mixed-citation publication-type="journal"><person-group><name><surname>Ruzzier</surname><given-names>Enrico</given-names></name><name><surname>Morin</surname><given-names>Lucio</given-names></name><name><surname>Zugno</surname><given-names>Matteo</given-names></name><name><surname>Tapparo</surname><given-names>Andrea</given-names></name><name><surname>Bani</surname><given-names>Luciano</given-names></name><name><surname>Di Giulio</surname><given-names>Andrea</given-names></name></person-group><article-title>New records of non-native <tp:taxon-name><tp:taxon-name-part taxon-name-part-type="order">Coleoptera</tp:taxon-name-part></tp:taxon-name> in Italy</article-title><source>Biodivers Data J</source><day>17</day><month>10</month><year>2023</year><volume>11</volume><pub-id pub-id-type="doi">10.3897/BDJ.11.e111487</pub-id></mixed-citation></tp:treatment-meta><tp:nomenclature><tp:taxon-name>
            <object-id xmlns:xlink="http://www.w3.org/1999/xlink" content-type="arpha" xlink:type="simple">C10B17CA-523C-5E97-8552-6D7F3FDFD37E</object-id>
            <tp:taxon-name-part taxon-name-part-type="genus">Ambrosiophilus</tp:taxon-name-part>
            <tp:taxon-name-part taxon-name-part-type="species">atratus</tp:taxon-name-part>
            <object-id xmlns:xlink="http://www.w3.org/1999/xlink" xlink:type="simple" object-id-type="GBIF">https://www.gbif.org/species/8046168</object-id>
          </tp:taxon-name><tp:taxon-authority>(Eichhoff, 1875)</tp:taxon-authority></tp:nomenclature><tp:treatment-sec sec-type="materials"><title>Materials</title><list list-type="alpha-lower" list-content="occurrences"><list-item><p><bold>Type status:</bold> <named-content xmlns:xlink="http://www.w3.org/1999/xlink" content-type="dwc:typeStatus" xlink:type="simple">Other material</named-content>. <bold>Occurrence:</bold> individualCount: <named-content xmlns:xlink="http://www.w3.org/1999/xlink" content-type="dwc:individualCount" xlink:type="simple">1</named-content>; occurrenceID: <named-content xmlns:xlink="http://www.w3.org/1999/xlink" content-type="dwc:occurrenceID" xlink:type="simple">2085F599-D9B3-55AC-AC25-98DAADC6DE68</named-content>; <bold>Taxon:</bold> scientificName: <named-content xmlns:xlink="http://www.w3.org/1999/xlink" content-type="dwc:scientificName" xlink:type="simple"><italic><tp:taxon-name><tp:taxon-name-part taxon-name-part-type="genus" reg="Ambrosiophilus">Ambrosiophilus</tp:taxon-name-part><tp:taxon-name-part taxon-name-part-type="species" reg="atratus">atratus</tp:taxon-name-part></tp:taxon-name></italic> (Eichhoff 1875)</named-content>; family: <named-content xmlns:xlink="http://www.w3.org/1999/xlink" content-type="dwc:family" xlink:type="simple"><tp:taxon-name><tp:taxon-name-part taxon-name-part-type="family">Curculionidae</tp:taxon-name-part></tp:taxon-name></named-content>; <bold>Location:</bold> country: <named-content xmlns:xlink="http://www.w3.org/1999/xlink" content-type="dwc:country" xlink:type="simple">Italy</named-content>; countryCode: <named-content xmlns:xlink="http://www.w3.org/1999/xlink" content-type="dwc:countryCode" xlink:type="simple">IT</named-content>; stateProvince: <named-content xmlns:xlink="http://www.w3.org/1999/xlink" content-type="dwc:stateProvince" xlink:type="simple">Lombardia</named-content>; locality: <named-content xmlns:xlink="http://www.w3.org/1999/xlink" content-type="dwc:locality" xlink:type="simple">Pioltello</named-content>; decimalLatitude: <named-content xmlns:xlink="http://www.w3.org/1999/xlink" content-type="dwc:decimalLatitude" xlink:type="simple">45.4698309832381</named-content>; decimalLongitude: <named-content xmlns:xlink="http://www.w3.org/1999/xlink" content-type="dwc:decimalLongitude" xlink:type="simple">9.32013889739963</named-content>; geodeticDatum: <named-content xmlns:xlink="http://www.w3.org/1999/xlink" content-type="dwc:geodeticDatum" xlink:type="simple">WGS84</named-content>; <bold>Identification:</bold> identifiedBy: <named-content xmlns:xlink="http://www.w3.org/1999/xlink" content-type="dwc:identifiedBy" xlink:type="simple">Enrico Ruzzier</named-content>; <bold>Event:</bold> eventDate: <named-content xmlns:xlink="http://www.w3.org/1999/xlink" content-type="dwc:eventDate" xlink:type="simple">2021-04-0</named-content></p></list-item></list></tp:treatment-sec><tp:treatment-sec sec-type="Distribution"><title>Distribution</title><p><italic><tp:taxon-name><tp:taxon-name-part taxon-name-part-type="genus" reg="Ambrosiophilus">Ambrosiophilus</tp:taxon-name-part><tp:taxon-name-part taxon-name-part-type="species" reg="atratus">atratus</tp:taxon-name-part></tp:taxon-name></italic> is an ambrosia beetle native to the Eastern Palearctic now established in France, Italy and Slovenia (<xref ref-type="bibr" rid="B10027054">Faccoli 2008</xref>, <xref ref-type="bibr" rid="B10027074">Dodelin 2019</xref>, <xref ref-type="bibr" rid="B10027063">Hauptman et al. 2019</xref>). The present finding is the first record of the species in Lombardy.</p></tp:treatment-sec><tp:treatment-sec sec-type="Notes"><title>Notes</title><p><italic><tp:taxon-name><tp:taxon-name-part taxon-name-part-type="genus" reg="Ambrosiophilus">Ambrosiophilus</tp:taxon-name-part><tp:taxon-name-part taxon-name-part-type="species" reg="atratus">atratus</tp:taxon-name-part></tp:taxon-name></italic> is a highly polyphagous species, capable of developing in both hardwoods and conifers (<xref ref-type="bibr" rid="B10027025">Ruzzier et al. 2023</xref>). Recent observations, coupled with the lack of damage attributable to the species, however, seem to suggest that <italic><tp:taxon-name><tp:taxon-name-part taxon-name-part-type="genus" reg="Ambrosiophilus">A.</tp:taxon-name-part><tp:taxon-name-part taxon-name-part-type="species" reg="atratus">atratus</tp:taxon-name-part></tp:taxon-name></italic> might have a negligible phytosanitary value, preferring severely debilitated or already dead plants as reproductive substrate (<xref ref-type="bibr" rid="B10027036">Ranger et al. 2010</xref>, <xref ref-type="bibr" rid="B10027045">Reed et al. 2015</xref>, <xref ref-type="bibr" rid="B10027016">Ruzzier et al. 2022a</xref>).</p></tp:treatment-sec><ref-list><ref id="B10027054"><element-citation xmlns:xlink="http://www.w3.org/1999/xlink" publication-type="article" xlink:type="simple"><person-group person-group-type="author"><name name-style="western"><surname>Faccoli</surname><given-names>Massimo</given-names></name></person-group><year>2008</year><article-title>First record of <italic><tp:taxon-name><tp:taxon-name-part taxon-name-part-type="genus" reg="Xyleborus">Xyleborus</tp:taxon-name-part><tp:taxon-name-part taxon-name-part-type="species" reg="atratus">atratus</tp:taxon-name-part></tp:taxon-name></italic> Eichhoff from Europe, with an illustrated key to the European <tp:taxon-name><tp:taxon-name-part taxon-name-part-type="tribe">Xyleborini</tp:taxon-name-part></tp:taxon-name> (<tp:taxon-name><tp:taxon-name-part taxon-name-part-type="order">Coleoptera</tp:taxon-name-part></tp:taxon-name>: <tp:taxon-name><tp:taxon-name-part taxon-name-part-type="family">Curculionidae</tp:taxon-name-part></tp:taxon-name>: <tp:taxon-name><tp:taxon-name-part taxon-name-part-type="subfamily">Scolytinae</tp:taxon-name-part></tp:taxon-name>)</article-title><source>Zootaxa</source><volume>1772</volume><issue>1</issue><fpage>55</fpage><lpage>62</lpage><pub-id pub-id-type="doi">10.11646/zootaxa.1772.1.2</pub-id></element-citation></ref><ref id="B10027074"><element-citation xmlns:xlink="http://www.w3.org/1999/xlink" publication-type="software" xlink:type="simple"><person-group person-group-type="author"><name name-style="western"><surname>Dodelin</surname><given-names>B</given-names></name></person-group><year>2019</year><article-title><italic>Ambrosiophilus atratus</italic> est arrivé dans l’Est de la France.</article-title><publisher-name>Entomodata, 13 September</publisher-name><uri xlink:type="simple">https://entomodata.wordpress.com/2019/09/13/ambrosiophilus-atratus-est-arrive-dans-lest-de-la-france/</uri></element-citation></ref><ref id="B10027063"><element-citation xmlns:xlink="http://www.w3.org/1999/xlink" publication-type="article" xlink:type="simple"><person-group person-group-type="author"><name name-style="western"><surname>Hauptman</surname><given-names>Tine</given-names></name><name name-style="western"><surname>Piškur</surname><given-names>Barbara</given-names></name><name name-style="western"><surname>Faccoli</surname><given-names>Massimo</given-names></name><name name-style="western"><surname>Rekanje</surname><given-names>Blaž</given-names></name><name name-style="western"><surname>Marinč</surname><given-names>Andraž</given-names></name><name name-style="western"><surname>Jurc</surname><given-names>Maja</given-names></name></person-group><year>2019</year><article-title>The first record of two non-native ambrosia beetles in Slovenia: <italic><tp:taxon-name><tp:taxon-name-part taxon-name-part-type="genus" reg="Ambrosiodmus">Ambrosiodmus</tp:taxon-name-part><tp:taxon-name-part taxon-name-part-type="species" reg="rubricollis">rubricollis</tp:taxon-name-part></tp:taxon-name></italic> (Eichhoff, 1875) and <italic><tp:taxon-name><tp:taxon-name-part taxon-name-part-type="genus" reg="Ambrosiophilus">Ambrosiophilus</tp:taxon-name-part><tp:taxon-name-part taxon-name-part-type="species" reg="atratus">atratus</tp:taxon-name-part></tp:taxon-name></italic> (Eichhoff, 1875) (<tp:taxon-name><tp:taxon-name-part taxon-name-part-type="order">Coleoptera</tp:taxon-name-part></tp:taxon-name>: <tp:taxon-name><tp:taxon-name-part taxon-name-part-type="family">Curculionidae</tp:taxon-name-part></tp:taxon-name>, <tp:taxon-name><tp:taxon-name-part taxon-name-part-type="subfamily">Scolytinae</tp:taxon-name-part></tp:taxon-name>)</article-title><source>Zootaxa</source><volume>4657</volume><issue>2</issue><fpage>397</fpage><lpage>700</lpage><pub-id pub-id-type="doi">10.11646/zootaxa.4657.2.13</pub-id></element-citation></ref><ref id="B10027025"><element-citation xmlns:xlink="http://www.w3.org/1999/xlink" publication-type="article" xlink:type="simple"><person-group person-group-type="author"><name name-style="western"><surname>Ruzzier</surname><given-names>Enrico</given-names></name><name name-style="western"><surname>Ortis</surname><given-names>Giacomo</given-names></name><name name-style="western"><surname>Vallotto</surname><given-names>Davide</given-names></name><name name-style="western"><surname>Faccoli</surname><given-names>Massimo</given-names></name><name name-style="western"><surname>Martinez-Sañudo</surname><given-names>Isabel</given-names></name><name name-style="western"><surname>Marchioro</surname><given-names>Matteo</given-names></name></person-group><year>2023</year><article-title>The first full host plant dataset of <tp:taxon-name><tp:taxon-name-part taxon-name-part-type="family">Curculionidae</tp:taxon-name-part></tp:taxon-name> <tp:taxon-name><tp:taxon-name-part taxon-name-part-type="subfamily">Scolytinae</tp:taxon-name-part></tp:taxon-name> of the world: tribe <tp:taxon-name><tp:taxon-name-part taxon-name-part-type="tribe">Xyleborini</tp:taxon-name-part></tp:taxon-name> LeConte, 1876</article-title><source>Scientific Data</source><volume>10</volume><issue>1</issue><pub-id pub-id-type="doi">10.1038/s41597-023-02083-5</pub-id></element-citation></ref><ref id="B10027036"><element-citation xmlns:xlink="http://www.w3.org/1999/xlink" publication-type="article" xlink:type="simple"><person-group person-group-type="author"><name name-style="western"><surname>Ranger</surname><given-names>Christopher M.</given-names></name><name name-style="western"><surname>Reding</surname><given-names>Michael E.</given-names></name><name name-style="western"><surname>Persad</surname><given-names>Anand B.</given-names></name><name name-style="western"><surname>Herms</surname><given-names>Daniel A.</given-names></name></person-group><year>2010</year><article-title>Ability of stress-related volatiles to attract and induce attacks by <italic><tp:taxon-name><tp:taxon-name-part taxon-name-part-type="genus" reg="Xylosandrus">Xylosandrus</tp:taxon-name-part><tp:taxon-name-part taxon-name-part-type="species" reg="germanus">germanus</tp:taxon-name-part></tp:taxon-name></italic> and other ambrosia beetles</article-title><source>Agricultural and Forest Entomology</source><volume>12</volume><issue>2</issue><fpage>177</fpage><lpage>185</lpage><pub-id pub-id-type="doi">10.1111/j.1461-9563.2009.00469.x</pub-id></element-citation></ref><ref id="B10027045"><element-citation xmlns:xlink="http://www.w3.org/1999/xlink" publication-type="article" xlink:type="simple"><person-group person-group-type="author"><name name-style="western"><surname>Reed</surname><given-names>Sharon E.</given-names></name><name name-style="western"><surname>Juzwik</surname><given-names>Jennifer</given-names></name><name name-style="western"><surname>English</surname><given-names>James T.</given-names></name><name name-style="western"><surname>Ginzel</surname><given-names>Matthew D.</given-names></name></person-group><year>2015</year><article-title>Colonization of artificially stressed black walnut trees by ambrosia beetle, bark beetle, and other weevil pecies (<tp:taxon-name><tp:taxon-name-part taxon-name-part-type="order">Coleoptera</tp:taxon-name-part></tp:taxon-name>: <tp:taxon-name><tp:taxon-name-part taxon-name-part-type="family">Curculionidae</tp:taxon-name-part></tp:taxon-name>) in Indiana and Missouri</article-title><source>Environmental Entomology</source><volume>44</volume><issue>6</issue><fpage>1455</fpage><lpage>1464</lpage><pub-id pub-id-type="doi">10.1093/ee/nvv126</pub-id></element-citation></ref><ref id="B10027016"><element-citation xmlns:xlink="http://www.w3.org/1999/xlink" publication-type="article" xlink:type="simple"><person-group person-group-type="author"><name name-style="western"><surname>Ruzzier</surname><given-names>Enrico</given-names></name><name name-style="western"><surname>Prazaru</surname><given-names>Stefan C.</given-names></name><name name-style="western"><surname>Scaccini</surname><given-names>Davide</given-names></name><name name-style="western"><surname>Duso</surname><given-names>Carlo</given-names></name></person-group><year>2022</year><article-title>First record of <italic><tp:taxon-name><tp:taxon-name-part taxon-name-part-type="genus" reg="Ambrosiophilus">Ambrosiophilus</tp:taxon-name-part><tp:taxon-name-part taxon-name-part-type="species" reg="atratus">atratus</tp:taxon-name-part></tp:taxon-name></italic> (Eichhoff, 1875) and further observations of <italic><tp:taxon-name><tp:taxon-name-part taxon-name-part-type="genus" reg="Xylosandrus">Xylosandrus</tp:taxon-name-part><tp:taxon-name-part taxon-name-part-type="species" reg="germanus">germanus</tp:taxon-name-part></tp:taxon-name></italic> (Blandford, 1894) (<tp:taxon-name><tp:taxon-name-part taxon-name-part-type="order">Coleoptera</tp:taxon-name-part></tp:taxon-name>: <tp:taxon-name><tp:taxon-name-part taxon-name-part-type="family">Curculionidae</tp:taxon-name-part></tp:taxon-name>: <tp:taxon-name><tp:taxon-name-part taxon-name-part-type="subfamily">Scolytinae</tp:taxon-name-part></tp:taxon-name>) on grapevine, <italic><tp:taxon-name><tp:taxon-name-part taxon-name-part-type="genus" reg="Vitis">Vitis</tp:taxon-name-part><tp:taxon-name-part taxon-name-part-type="species" reg="vinifera">vinifera</tp:taxon-name-part></tp:taxon-name></italic> L. (<tp:taxon-name><tp:taxon-name-part taxon-name-part-type="family">Vitaceae</tp:taxon-name-part></tp:taxon-name>)</article-title><source>The Coleopterists Bulletin</source><volume>76</volume><issue>3</issue><fpage>433</fpage><lpage>437</lpage><pub-id pub-id-type="doi">10.1649/0010-065x-76.3.433</pub-id></element-citation></ref></ref-list></tp:taxon-treatment>
