# Supplementary material for: New records of non-native Coleoptera in Italy
Source: Biodivers Data J. 2023 Oct 17;11:e111487. doi: 10.3897/BDJ.11.e111487 (PMC10598555; doi:10.3897/BDJ.11.e111487)
Supplement: XML Treatment for Cnestus mutilatus [file BDJ.11.e111487-treatment5.xml]

<!DOCTYPE tp:taxon-treatment
  PUBLIC "-//TaxonX//DTD Taxonomic Treatment Publishing DTD v0 20100105//EN" "tax-treatment-NSO.dtd">
<tp:taxon-treatment xmlns:tp="http://www.plazi.org/taxpub"><tp:treatment-meta><mixed-citation publication-type="journal"><person-group><name><surname>Ruzzier</surname><given-names>Enrico</given-names></name><name><surname>Morin</surname><given-names>Lucio</given-names></name><name><surname>Zugno</surname><given-names>Matteo</given-names></name><name><surname>Tapparo</surname><given-names>Andrea</given-names></name><name><surname>Bani</surname><given-names>Luciano</given-names></name><name><surname>Di Giulio</surname><given-names>Andrea</given-names></name></person-group><article-title>New records of non-native <tp:taxon-name><tp:taxon-name-part taxon-name-part-type="order">Coleoptera</tp:taxon-name-part></tp:taxon-name> in Italy</article-title><source>Biodivers Data J</source><day>17</day><month>10</month><year>2023</year><volume>11</volume><pub-id pub-id-type="doi">10.3897/BDJ.11.e111487</pub-id></mixed-citation></tp:treatment-meta><tp:nomenclature><tp:taxon-name>
            <object-id xmlns:xlink="http://www.w3.org/1999/xlink" content-type="arpha" xlink:type="simple">AAD440AB-E85C-5FD7-B59F-B8F346F331BC</object-id>
            <tp:taxon-name-part taxon-name-part-type="genus">Cnestus</tp:taxon-name-part>
            <tp:taxon-name-part taxon-name-part-type="species">mutilatus</tp:taxon-name-part>
          </tp:taxon-name><tp:taxon-authority>(Blandford, 1894)</tp:taxon-authority></tp:nomenclature><tp:treatment-sec sec-type="materials"><title>Materials</title><list list-type="alpha-lower" list-content="occurrences"><list-item><p><bold>Type status:</bold> <named-content xmlns:xlink="http://www.w3.org/1999/xlink" content-type="dwc:typeStatus" xlink:type="simple">Other material</named-content>. <bold>Occurrence:</bold> recordedBy: <named-content xmlns:xlink="http://www.w3.org/1999/xlink" content-type="dwc:recordedBy" xlink:type="simple">Enrico Ruzzier</named-content>; individualCount: <named-content xmlns:xlink="http://www.w3.org/1999/xlink" content-type="dwc:individualCount" xlink:type="simple">1</named-content>; sex: <named-content xmlns:xlink="http://www.w3.org/1999/xlink" content-type="dwc:sex" xlink:type="simple">female</named-content>; occurrenceID: <named-content xmlns:xlink="http://www.w3.org/1999/xlink" content-type="dwc:occurrenceID" xlink:type="simple">867EB1BE-5F06-5C36-BFA3-378BF566184B</named-content>; <bold>Taxon:</bold> scientificName: <named-content xmlns:xlink="http://www.w3.org/1999/xlink" content-type="dwc:scientificName" xlink:type="simple"><italic><tp:taxon-name><tp:taxon-name-part taxon-name-part-type="genus" reg="Cnestus">Cnestus</tp:taxon-name-part><tp:taxon-name-part taxon-name-part-type="species" reg="mutilatus">mutilatus</tp:taxon-name-part></tp:taxon-name></italic> (Blandford, 1894)</named-content>; family: <named-content xmlns:xlink="http://www.w3.org/1999/xlink" content-type="dwc:family" xlink:type="simple"><tp:taxon-name><tp:taxon-name-part taxon-name-part-type="family">Curculionida</tp:taxon-name-part></tp:taxon-name></named-content>; <bold>Location:</bold> country: <named-content xmlns:xlink="http://www.w3.org/1999/xlink" content-type="dwc:country" xlink:type="simple">Italy</named-content>; countryCode: <named-content xmlns:xlink="http://www.w3.org/1999/xlink" content-type="dwc:countryCode" xlink:type="simple">IT</named-content>; stateProvince: <named-content xmlns:xlink="http://www.w3.org/1999/xlink" content-type="dwc:stateProvince" xlink:type="simple">Veneto</named-content>; municipality: <named-content xmlns:xlink="http://www.w3.org/1999/xlink" content-type="dwc:municipality" xlink:type="simple">Borso del Grappa</named-content>; decimalLatitude: <named-content xmlns:xlink="http://www.w3.org/1999/xlink" content-type="dwc:decimalLatitude" xlink:type="simple">45.815456</named-content>; decimalLongitude: <named-content xmlns:xlink="http://www.w3.org/1999/xlink" content-type="dwc:decimalLongitude" xlink:type="simple">11.769814</named-content>; geodeticDatum: <named-content xmlns:xlink="http://www.w3.org/1999/xlink" content-type="dwc:geodeticDatum" xlink:type="simple">WGS84</named-content>; <bold>Identification:</bold> identifiedBy: <named-content xmlns:xlink="http://www.w3.org/1999/xlink" content-type="dwc:identifiedBy" xlink:type="simple">Enrico Ruzzier</named-content>; <bold>Event:</bold> eventDate: <named-content xmlns:xlink="http://www.w3.org/1999/xlink" content-type="dwc:eventDate" xlink:type="simple">2023-08-08</named-content></p></list-item></list></tp:treatment-sec><tp:treatment-sec sec-type="Distribution"><title>Distribution</title><p>Species native to the Oriental and Eastern Palearctic Regions, established in North America (<xref ref-type="bibr" rid="B10289482">Gomez et al. 2018</xref>, <xref ref-type="bibr" rid="B10391651">Smith et al. 2020</xref>) and Italy (<xref ref-type="bibr" rid="B10289393">Colombari et al. 2022</xref>, <xref ref-type="bibr" rid="B10289891">Marchioro et al. 2022</xref>). This finding further extends the distribution range of the species.</p></tp:treatment-sec><tp:treatment-sec sec-type="Notes"><title>Notes</title><p><italic><tp:taxon-name><tp:taxon-name-part taxon-name-part-type="genus" reg="Cnestus">Cnestus</tp:taxon-name-part><tp:taxon-name-part taxon-name-part-type="species" reg="mutilatus">mutilatus</tp:taxon-name-part></tp:taxon-name></italic> is a somewhat polyphagous species (<xref ref-type="bibr" rid="B10027025">Ruzzier et al. 2023b</xref>), including plants of economic/productive relevance (e.g. <xref ref-type="bibr" rid="B10409352">Mandelshtam et al. (2019)</xref>, <xref ref-type="bibr" rid="B7536920">Ruzzier et al. (2021b)</xref>, <xref ref-type="bibr" rid="B10409381">Monterrosa et al. (2022)</xref>), yet its host plants in Europe were not known. The specimen on which the report is based was found in a tunnel bored into a branch of an unidentified conifer (probably <italic><tp:taxon-name><tp:taxon-name-part taxon-name-part-type="genus" reg="Abies">Abies</tp:taxon-name-part></tp:taxon-name></italic>). This is the first observation in which <italic><tp:taxon-name><tp:taxon-name-part taxon-name-part-type="genus" reg="Cnestus">C.</tp:taxon-name-part><tp:taxon-name-part taxon-name-part-type="species" reg="mutilatus">mutilatus</tp:taxon-name-part></tp:taxon-name></italic> was found in association with a conifer; however, it is plausible that this plant might not be a reproductive host.</p></tp:treatment-sec><ref-list><ref id="B10289482"><element-citation xmlns:xlink="http://www.w3.org/1999/xlink" publication-type="article" xlink:type="simple"><person-group person-group-type="author"><name name-style="western"><surname>Gomez</surname><given-names>Demian F.</given-names></name><name name-style="western"><surname>Rabaglia</surname><given-names>Robert J.</given-names></name><name name-style="western"><surname>Fairbanks</surname><given-names>Katherine E. O.</given-names></name><name name-style="western"><surname>Hulcr</surname><given-names>Jiri</given-names></name></person-group><year>2018</year><article-title>North American <tp:taxon-name><tp:taxon-name-part taxon-name-part-type="tribe">Xyleborini</tp:taxon-name-part></tp:taxon-name> north of Mexico: a review and key to genera and species (<tp:taxon-name><tp:taxon-name-part taxon-name-part-type="order">Coleoptera</tp:taxon-name-part></tp:taxon-name>, <tp:taxon-name><tp:taxon-name-part taxon-name-part-type="family">Curculionidae</tp:taxon-name-part></tp:taxon-name>, <tp:taxon-name><tp:taxon-name-part taxon-name-part-type="subfamily">Scolytinae</tp:taxon-name-part></tp:taxon-name>)</article-title><source>ZooKeys</source><volume>768</volume><fpage>19</fpage><lpage>68</lpage><pub-id pub-id-type="doi">10.3897/zookeys.768.24697</pub-id></element-citation></ref><ref id="B10391651"><element-citation xmlns:xlink="http://www.w3.org/1999/xlink" publication-type="article" xlink:type="simple"><person-group person-group-type="author"><name name-style="western"><surname>Smith</surname><given-names>Sarah M.</given-names></name><name name-style="western"><surname>Beaver</surname><given-names>Roger A.</given-names></name><name name-style="western"><surname>Cognato</surname><given-names>Anthony I.</given-names></name></person-group><year>2020</year><article-title>A monograph of the <tp:taxon-name><tp:taxon-name-part taxon-name-part-type="tribe">Xyleborini</tp:taxon-name-part></tp:taxon-name> (<tp:taxon-name><tp:taxon-name-part taxon-name-part-type="order">Coleoptera</tp:taxon-name-part></tp:taxon-name>, <tp:taxon-name><tp:taxon-name-part taxon-name-part-type="family">Curculionidae</tp:taxon-name-part></tp:taxon-name>, <tp:taxon-name><tp:taxon-name-part taxon-name-part-type="subfamily">Scolytinae</tp:taxon-name-part></tp:taxon-name>) of the Indochinese Peninsula (except Malaysia) and China</article-title><source>ZooKeys</source><volume>983</volume><fpage>1</fpage><lpage>442</lpage><pub-id pub-id-type="doi">10.3897/zookeys.983.52630</pub-id></element-citation></ref><ref id="B10289393"><element-citation xmlns:xlink="http://www.w3.org/1999/xlink" publication-type="article" xlink:type="simple"><person-group person-group-type="author"><name name-style="western"><surname>Colombari</surname><given-names>Fernanda</given-names></name><name name-style="western"><surname>Martinez‐Sañudo</surname><given-names>Isabel</given-names></name><name name-style="western"><surname>Battisti</surname><given-names>Andrea</given-names></name></person-group><year>2022</year><article-title>First report of the alien ambrosia beetle <italic><tp:taxon-name><tp:taxon-name-part taxon-name-part-type="genus" reg="Cnestus">Cnestus</tp:taxon-name-part><tp:taxon-name-part taxon-name-part-type="species" reg="mutilatus">mutilatus</tp:taxon-name-part></tp:taxon-name></italic> and further finding of <italic><tp:taxon-name><tp:taxon-name-part taxon-name-part-type="genus" reg="Anisandrus">Anisandrus</tp:taxon-name-part><tp:taxon-name-part taxon-name-part-type="species" reg="maiche">maiche</tp:taxon-name-part></tp:taxon-name></italic> in the European part of the EPPO region (<tp:taxon-name><tp:taxon-name-part taxon-name-part-type="order">Coleoptera</tp:taxon-name-part></tp:taxon-name>: <tp:taxon-name><tp:taxon-name-part taxon-name-part-type="family">Curculionidae</tp:taxon-name-part></tp:taxon-name>: <tp:taxon-name><tp:taxon-name-part taxon-name-part-type="subfamily">Scolytinae</tp:taxon-name-part></tp:taxon-name>: <tp:taxon-name><tp:taxon-name-part taxon-name-part-type="tribe">Xyleborini</tp:taxon-name-part></tp:taxon-name>)</article-title><source>EPPO Bulletin</source><volume>52</volume><issue>2</issue><fpage>446</fpage><lpage>450</lpage><pub-id pub-id-type="doi">10.1111/epp.12840</pub-id></element-citation></ref><ref id="B10289891"><element-citation xmlns:xlink="http://www.w3.org/1999/xlink" publication-type="article" xlink:type="simple"><person-group person-group-type="author"><name name-style="western"><surname>Marchioro</surname><given-names>Matteo</given-names></name><name name-style="western"><surname>Faccoli</surname><given-names>Massimo</given-names></name><name name-style="western"><surname>Dal Cortivo</surname><given-names>Marialuisa</given-names></name><name name-style="western"><surname>Branco</surname><given-names>Manuela</given-names></name><name name-style="western"><surname>Roques</surname><given-names>Alain</given-names></name><name name-style="western"><surname>Garcia</surname><given-names>André</given-names></name><name name-style="western"><surname>Ruzzier</surname><given-names>Enrico</given-names></name></person-group><year>2022</year><article-title>New species and new records of exotic <tp:taxon-name><tp:taxon-name-part taxon-name-part-type="subfamily">Scolytinae</tp:taxon-name-part></tp:taxon-name> (<tp:taxon-name><tp:taxon-name-part taxon-name-part-type="order">Coleoptera</tp:taxon-name-part></tp:taxon-name>, <tp:taxon-name><tp:taxon-name-part taxon-name-part-type="family">Curculionidae</tp:taxon-name-part></tp:taxon-name>) in Europe</article-title><source>Biodiversity Data Journal</source><volume>10</volume><pub-id pub-id-type="doi">10.3897/bdj.10.e93995</pub-id></element-citation></ref><ref id="B10027025"><element-citation xmlns:xlink="http://www.w3.org/1999/xlink" publication-type="article" xlink:type="simple"><person-group person-group-type="author"><name name-style="western"><surname>Ruzzier</surname><given-names>Enrico</given-names></name><name name-style="western"><surname>Ortis</surname><given-names>Giacomo</given-names></name><name name-style="western"><surname>Vallotto</surname><given-names>Davide</given-names></name><name name-style="western"><surname>Faccoli</surname><given-names>Massimo</given-names></name><name name-style="western"><surname>Martinez-Sañudo</surname><given-names>Isabel</given-names></name><name name-style="western"><surname>Marchioro</surname><given-names>Matteo</given-names></name></person-group><year>2023</year><article-title>The first full host plant dataset of <tp:taxon-name><tp:taxon-name-part taxon-name-part-type="family">Curculionidae</tp:taxon-name-part></tp:taxon-name> <tp:taxon-name><tp:taxon-name-part taxon-name-part-type="subfamily">Scolytinae</tp:taxon-name-part></tp:taxon-name> of the world: tribe <tp:taxon-name><tp:taxon-name-part taxon-name-part-type="tribe">Xyleborini</tp:taxon-name-part></tp:taxon-name> LeConte, 1876</article-title><source>Scientific Data</source><volume>10</volume><issue>1</issue><pub-id pub-id-type="doi">10.1038/s41597-023-02083-5</pub-id></element-citation></ref><ref id="B10409352"><element-citation xmlns:xlink="http://www.w3.org/1999/xlink" publication-type="article" xlink:type="simple"><person-group person-group-type="author"><name name-style="western"><surname>Mandelshtam</surname><given-names>M. Yu.</given-names></name><name name-style="western"><surname>Yakushkin</surname><given-names>E. A.</given-names></name><name name-style="western"><surname>Petrov</surname><given-names>A. V.</given-names></name></person-group><year>2019</year><article-title>Oriental ambrosia beetles (<tp:taxon-name><tp:taxon-name-part taxon-name-part-type="order">Coleoptera</tp:taxon-name-part></tp:taxon-name>: <tp:taxon-name><tp:taxon-name-part taxon-name-part-type="family">Curculionidae</tp:taxon-name-part></tp:taxon-name>: <tp:taxon-name><tp:taxon-name-part taxon-name-part-type="subfamily">Scolytinae</tp:taxon-name-part></tp:taxon-name>): new inhabitants of Primorsky Krai in Russia</article-title><source>Russian Journal of Biological Invasions</source><volume>9</volume><issue>4</issue><fpage>355</fpage><lpage>365</lpage><pub-id pub-id-type="doi">10.1134/s2075111718040082</pub-id></element-citation></ref><ref id="B7536920"><element-citation xmlns:xlink="http://www.w3.org/1999/xlink" publication-type="article" xlink:type="simple"><person-group person-group-type="author"><name name-style="western"><surname>Ruzzier</surname><given-names>Enrico</given-names></name><name name-style="western"><surname>Prazaru</surname><given-names>Stefan Cristian</given-names></name><name name-style="western"><surname>Faccoli</surname><given-names>Massimo</given-names></name><name name-style="western"><surname>Duso</surname><given-names>Carlo</given-names></name></person-group><year>2021</year><article-title><italic><tp:taxon-name><tp:taxon-name-part taxon-name-part-type="genus" reg="Xylosandrus">Xylosandrus</tp:taxon-name-part><tp:taxon-name-part taxon-name-part-type="species" reg="germanus">germanus</tp:taxon-name-part></tp:taxon-name></italic> (Blandford, 1894) on grapevines in Italy with a compilation of world scolytine weevils developing on <tp:taxon-name><tp:taxon-name-part taxon-name-part-type="family">Vitaceae</tp:taxon-name-part></tp:taxon-name></article-title><source>Insects</source><volume>12</volume><issue>10</issue><pub-id pub-id-type="doi">10.3390/insects12100869</pub-id></element-citation></ref><ref id="B10409381"><element-citation xmlns:xlink="http://www.w3.org/1999/xlink" publication-type="article" xlink:type="simple"><person-group person-group-type="author"><name name-style="western"><surname>Monterrosa</surname><given-names>Alejandra</given-names></name><name name-style="western"><surname>Joseph</surname><given-names>Shimat V</given-names></name><name name-style="western"><surname>Blaauw</surname><given-names>Brett</given-names></name><name name-style="western"><surname>Hudson</surname><given-names>Will</given-names></name><name name-style="western"><surname>Acebes-Doria</surname><given-names>Angelita L</given-names></name></person-group><year>2022</year><article-title>Ambrosia beetle occurrence and phenology of <italic><tp:taxon-name><tp:taxon-name-part taxon-name-part-type="genus" reg="Xylosandrus">Xylosandrus</tp:taxon-name-part></tp:taxon-name></italic> spp. (<tp:taxon-name><tp:taxon-name-part taxon-name-part-type="order">Coleoptera</tp:taxon-name-part></tp:taxon-name>: <tp:taxon-name><tp:taxon-name-part taxon-name-part-type="family">Curculionidae</tp:taxon-name-part></tp:taxon-name>: <tp:taxon-name><tp:taxon-name-part taxon-name-part-type="subfamily">Scolytinae</tp:taxon-name-part></tp:taxon-name>) in ornamental nurseries, tree fruit, and pecan rchards in Georgia</article-title><source>Environmental Entomology</source><volume>51</volume><issue>5</issue><fpage>998</fpage><lpage>1009</lpage><pub-id pub-id-type="doi">10.1093/ee/nvac064</pub-id></element-citation></ref></ref-list></tp:taxon-treatment>
