# Supplementary material for: New records of non-native Coleoptera in Italy
Source: Biodivers Data J. 2023 Oct 17;11:e111487. doi: 10.3897/BDJ.11.e111487 (PMC10598555; doi:10.3897/BDJ.11.e111487)
Supplement: XML Treatment for Sinoxylon unidentatum [file BDJ.11.e111487-treatment11.xml]

<!DOCTYPE tp:taxon-treatment
  PUBLIC "-//TaxonX//DTD Taxonomic Treatment Publishing DTD v0 20100105//EN" "tax-treatment-NSO.dtd">
<tp:taxon-treatment xmlns:tp="http://www.plazi.org/taxpub"><tp:treatment-meta><mixed-citation publication-type="journal"><person-group><name><surname>Ruzzier</surname><given-names>Enrico</given-names></name><name><surname>Morin</surname><given-names>Lucio</given-names></name><name><surname>Zugno</surname><given-names>Matteo</given-names></name><name><surname>Tapparo</surname><given-names>Andrea</given-names></name><name><surname>Bani</surname><given-names>Luciano</given-names></name><name><surname>Di Giulio</surname><given-names>Andrea</given-names></name></person-group><article-title>New records of non-native <tp:taxon-name><tp:taxon-name-part taxon-name-part-type="order">Coleoptera</tp:taxon-name-part></tp:taxon-name> in Italy</article-title><source>Biodivers Data J</source><day>17</day><month>10</month><year>2023</year><volume>11</volume><pub-id pub-id-type="doi">10.3897/BDJ.11.e111487</pub-id></mixed-citation></tp:treatment-meta><tp:nomenclature><tp:taxon-name>
            <object-id xmlns:xlink="http://www.w3.org/1999/xlink" content-type="arpha" xlink:type="simple">DC83C1FE-9949-5D92-9A6E-9D07DB583EC8</object-id>
            <tp:taxon-name-part taxon-name-part-type="genus">Sinoxylon</tp:taxon-name-part>
            <tp:taxon-name-part taxon-name-part-type="species">unidentatum</tp:taxon-name-part>
            <object-id xmlns:xlink="http://www.w3.org/1999/xlink" xlink:type="simple" object-id-type="GBIF">https://www.gbif.org/species/6005764</object-id>
          </tp:taxon-name><tp:taxon-authority>(Fabricius, 1801)</tp:taxon-authority></tp:nomenclature><tp:treatment-sec sec-type="materials"><title>Materials</title><list list-type="alpha-lower" list-content="occurrences"><list-item><p><bold>Type status:</bold> <named-content xmlns:xlink="http://www.w3.org/1999/xlink" content-type="dwc:typeStatus" xlink:type="simple">Other material</named-content>. <bold>Occurrence:</bold> individualCount: <named-content xmlns:xlink="http://www.w3.org/1999/xlink" content-type="dwc:individualCount" xlink:type="simple">1</named-content>; occurrenceID: <named-content xmlns:xlink="http://www.w3.org/1999/xlink" content-type="dwc:occurrenceID" xlink:type="simple">676575BD-B096-510A-A62F-8C24806832C6</named-content>; <bold>Taxon:</bold> scientificName: <named-content xmlns:xlink="http://www.w3.org/1999/xlink" content-type="dwc:scientificName" xlink:type="simple"><italic><tp:taxon-name><tp:taxon-name-part taxon-name-part-type="genus" reg="Sinoxylon">Sinoxylon</tp:taxon-name-part><tp:taxon-name-part taxon-name-part-type="species" reg="unidentatum">unidentatum</tp:taxon-name-part></tp:taxon-name></italic> (Fabricius, 1801)</named-content>; family: <named-content xmlns:xlink="http://www.w3.org/1999/xlink" content-type="dwc:family" xlink:type="simple"><tp:taxon-name><tp:taxon-name-part taxon-name-part-type="family">Bostrichida</tp:taxon-name-part></tp:taxon-name></named-content>; <bold>Location:</bold> country: <named-content xmlns:xlink="http://www.w3.org/1999/xlink" content-type="dwc:country" xlink:type="simple">Italy</named-content>; countryCode: <named-content xmlns:xlink="http://www.w3.org/1999/xlink" content-type="dwc:countryCode" xlink:type="simple">IT</named-content>; stateProvince: <named-content xmlns:xlink="http://www.w3.org/1999/xlink" content-type="dwc:stateProvince" xlink:type="simple">Veneto</named-content>; locality: <named-content xmlns:xlink="http://www.w3.org/1999/xlink" content-type="dwc:locality" xlink:type="simple">Marghera - Porto</named-content>; decimalLatitude: <named-content xmlns:xlink="http://www.w3.org/1999/xlink" content-type="dwc:decimalLatitude" xlink:type="simple">45.4675788</named-content>; decimalLongitude: <named-content xmlns:xlink="http://www.w3.org/1999/xlink" content-type="dwc:decimalLongitude" xlink:type="simple">12.237859</named-content>; geodeticDatum: <named-content xmlns:xlink="http://www.w3.org/1999/xlink" content-type="dwc:geodeticDatum" xlink:type="simple">WGS84</named-content>; <bold>Identification:</bold> identifiedBy: <named-content xmlns:xlink="http://www.w3.org/1999/xlink" content-type="dwc:identifiedBy" xlink:type="simple">Enrico Ruzzier</named-content>; <bold>Event:</bold> eventDate: <named-content xmlns:xlink="http://www.w3.org/1999/xlink" content-type="dwc:eventDate" xlink:type="simple">2021-09-27</named-content></p></list-item></list></tp:treatment-sec><tp:treatment-sec sec-type="Distribution"><title>Distribution</title><p>Species of Oriental origin and now established in Asia, North, Central and South America, Africa (including Madagascar) and Oceania (<xref ref-type="bibr" rid="B10283844">Lykidis et al. 2016</xref>).</p></tp:treatment-sec><tp:treatment-sec sec-type="Notes"><title>Notes</title><p><italic><tp:taxon-name><tp:taxon-name-part taxon-name-part-type="genus" reg="Sinoxylon">Sinoxylon</tp:taxon-name-part><tp:taxon-name-part taxon-name-part-type="species" reg="unidentatum">unidentatum</tp:taxon-name-part></tp:taxon-name></italic> has been recorded multiple times in Europe (<xref ref-type="bibr" rid="B10283853">Nardi and Mifsud 2015</xref>, <xref ref-type="bibr" rid="B10283844">Lykidis et al. 2016</xref>), although it appears that there are currently no established populations (<xref ref-type="bibr" rid="B10283844">Lykidis et al. 2016</xref>). The fact that the specimen presented here was collected in close proximity to a port area would suggest its recent arrival rather than the existence of a stable population.</p></tp:treatment-sec><ref-list><ref id="B10283844"><element-citation xmlns:xlink="http://www.w3.org/1999/xlink" publication-type="article" xlink:type="simple"><person-group person-group-type="author"><name name-style="western"><surname>Lykidis</surname><given-names>C. T.</given-names></name><name name-style="western"><surname>Nardi</surname><given-names>Gianluca</given-names></name><name name-style="western"><surname>Petrakis</surname><given-names>P. V.</given-names></name></person-group><year>2016</year><article-title>First record of <italic><tp:taxon-name><tp:taxon-name-part taxon-name-part-type="genus" reg="Sinoxylon">Sinoxylon</tp:taxon-name-part><tp:taxon-name-part taxon-name-part-type="species" reg="anale">anale</tp:taxon-name-part></tp:taxon-name></italic> and <italic><tp:taxon-name><tp:taxon-name-part taxon-name-part-type="genus" reg="Sinoxylon">S.</tp:taxon-name-part><tp:taxon-name-part taxon-name-part-type="species" reg="unidentatum">unidentatum</tp:taxon-name-part></tp:taxon-name></italic> in Greece, with an updated account on their global distribution and host plants (<tp:taxon-name><tp:taxon-name-part taxon-name-part-type="order">Coleoptera</tp:taxon-name-part></tp:taxon-name>: <tp:taxon-name><tp:taxon-name-part taxon-name-part-type="family">Bostrichidae</tp:taxon-name-part></tp:taxon-name>)</article-title><source>Fragmenta Entomologica</source><volume>48</volume><issue>2</issue><fpage>101</fpage><lpage>121</lpage><pub-id pub-id-type="doi">10.13133/2284-4880/171</pub-id></element-citation></ref><ref id="B10283853"><element-citation xmlns:xlink="http://www.w3.org/1999/xlink" publication-type="article" xlink:type="simple"><person-group person-group-type="author"><name name-style="western"><surname>Nardi</surname><given-names>Gian Luca</given-names></name><name name-style="western"><surname>Mifsud</surname><given-names>David</given-names></name></person-group><year>2015</year><article-title>The <tp:taxon-name><tp:taxon-name-part taxon-name-part-type="family">Bostrichidae</tp:taxon-name-part></tp:taxon-name> of the Maltese Islands (<tp:taxon-name><tp:taxon-name-part taxon-name-part-type="order">Coleoptera</tp:taxon-name-part></tp:taxon-name>)</article-title><source>ZooKeys</source><volume>481</volume><fpage>69</fpage><lpage>108</lpage><pub-id pub-id-type="doi">10.3897/zookeys.481.8294</pub-id></element-citation></ref></ref-list></tp:taxon-treatment>
