# Supplementary material for: New records of non-native Coleoptera in Italy
Source: Biodivers Data J. 2023 Oct 17;11:e111487. doi: 10.3897/BDJ.11.e111487 (PMC10598555; doi:10.3897/BDJ.11.e111487)
Supplement: XML Treatment for Trichoferus campestris [file BDJ.11.e111487-treatment14.xml]

<!DOCTYPE tp:taxon-treatment
  PUBLIC "-//TaxonX//DTD Taxonomic Treatment Publishing DTD v0 20100105//EN" "tax-treatment-NSO.dtd">
<tp:taxon-treatment xmlns:tp="http://www.plazi.org/taxpub"><tp:treatment-meta><mixed-citation publication-type="journal"><person-group><name><surname>Ruzzier</surname><given-names>Enrico</given-names></name><name><surname>Morin</surname><given-names>Lucio</given-names></name><name><surname>Zugno</surname><given-names>Matteo</given-names></name><name><surname>Tapparo</surname><given-names>Andrea</given-names></name><name><surname>Bani</surname><given-names>Luciano</given-names></name><name><surname>Di Giulio</surname><given-names>Andrea</given-names></name></person-group><article-title>New records of non-native <tp:taxon-name><tp:taxon-name-part taxon-name-part-type="order">Coleoptera</tp:taxon-name-part></tp:taxon-name> in Italy</article-title><source>Biodivers Data J</source><day>17</day><month>10</month><year>2023</year><volume>11</volume><pub-id pub-id-type="doi">10.3897/BDJ.11.e111487</pub-id></mixed-citation></tp:treatment-meta><tp:nomenclature><tp:taxon-name>
            <object-id xmlns:xlink="http://www.w3.org/1999/xlink" content-type="arpha" xlink:type="simple">329B7A17-44C6-5D20-9CF0-4EBE7D8AEBB8</object-id>
            <tp:taxon-name-part taxon-name-part-type="genus">Trichoferus</tp:taxon-name-part>
            <tp:taxon-name-part taxon-name-part-type="species">campestris</tp:taxon-name-part>
            <object-id xmlns:xlink="http://www.w3.org/1999/xlink" xlink:type="simple" object-id-type="GBIF">https://www.gbif.org/species/1151427</object-id>
          </tp:taxon-name><tp:taxon-authority>(Faldermann, 1835)</tp:taxon-authority></tp:nomenclature><tp:treatment-sec sec-type="materials"><title>Materials</title><list list-type="alpha-lower" list-content="occurrences"><list-item><p><bold>Type status:</bold> <named-content xmlns:xlink="http://www.w3.org/1999/xlink" content-type="dwc:typeStatus" xlink:type="simple">Other material</named-content>. <bold>Occurrence:</bold> individualCount: <named-content xmlns:xlink="http://www.w3.org/1999/xlink" content-type="dwc:individualCount" xlink:type="simple">1</named-content>; occurrenceID: <named-content xmlns:xlink="http://www.w3.org/1999/xlink" content-type="dwc:occurrenceID" xlink:type="simple">F3CD819B-D612-5D95-BAE2-0F92550A96FD</named-content>; <bold>Taxon:</bold> scientificName: <named-content xmlns:xlink="http://www.w3.org/1999/xlink" content-type="dwc:scientificName" xlink:type="simple"><italic><tp:taxon-name><tp:taxon-name-part taxon-name-part-type="genus" reg="Trichoferus">Trichoferus</tp:taxon-name-part><tp:taxon-name-part taxon-name-part-type="species" reg="campestris">campestris</tp:taxon-name-part></tp:taxon-name></italic> (Faldermann, 1835)</named-content>; family: <named-content xmlns:xlink="http://www.w3.org/1999/xlink" content-type="dwc:family" xlink:type="simple"><tp:taxon-name><tp:taxon-name-part taxon-name-part-type="family">Cerambycidae</tp:taxon-name-part></tp:taxon-name></named-content>; <bold>Location:</bold> country: <named-content xmlns:xlink="http://www.w3.org/1999/xlink" content-type="dwc:country" xlink:type="simple">Italy</named-content>; countryCode: <named-content xmlns:xlink="http://www.w3.org/1999/xlink" content-type="dwc:countryCode" xlink:type="simple">IT</named-content>; stateProvince: <named-content xmlns:xlink="http://www.w3.org/1999/xlink" content-type="dwc:stateProvince" xlink:type="simple">Veneto</named-content>; locality: <named-content xmlns:xlink="http://www.w3.org/1999/xlink" content-type="dwc:locality" xlink:type="simple">Saonara</named-content>; decimalLatitude: <named-content xmlns:xlink="http://www.w3.org/1999/xlink" content-type="dwc:decimalLatitude" xlink:type="simple">45.394167</named-content>; decimalLongitude: <named-content xmlns:xlink="http://www.w3.org/1999/xlink" content-type="dwc:decimalLongitude" xlink:type="simple">12.007500</named-content>; geodeticDatum: <named-content xmlns:xlink="http://www.w3.org/1999/xlink" content-type="dwc:geodeticDatum" xlink:type="simple">WGS8</named-content>; <bold>Identification:</bold> identifiedBy: <named-content xmlns:xlink="http://www.w3.org/1999/xlink" content-type="dwc:identifiedBy" xlink:type="simple">Enrico Ruzzier</named-content>; <bold>Event:</bold> eventDate: <named-content xmlns:xlink="http://www.w3.org/1999/xlink" content-type="dwc:eventDate" xlink:type="simple">2018-07-03</named-content></p></list-item></list></tp:treatment-sec><tp:treatment-sec sec-type="Distribution"><title>Distribution</title><p>Species of Eastern Palearctic origin, introduced in Europe and North America (<xref ref-type="bibr" rid="B10283905">Danilevsky 2020</xref>, <xref ref-type="bibr" rid="B10283913">Cocquempot et al. 2022</xref>).</p></tp:treatment-sec><tp:treatment-sec sec-type="Notes"><title>Notes</title><p>In Italy, <italic><tp:taxon-name><tp:taxon-name-part taxon-name-part-type="genus" reg="Trichoferus">Trichoferus</tp:taxon-name-part><tp:taxon-name-part taxon-name-part-type="species" reg="campestris">campestris</tp:taxon-name-part></tp:taxon-name></italic> was first detected in Piacenza in 2000 (<xref ref-type="bibr" rid="B10283913">Cocquempot et al. 2022</xref>) and subsequently intercepted in Naples in 2015 (<xref ref-type="bibr" rid="B7561189">Pennacchio et al. 2016</xref>), recorded in Veneto (2018, this paper) and recently observed in Lombardy in 2020 (<xref ref-type="bibr" rid="B10283913">Cocquempot et al. 2022</xref>, source INaturalist). It would seem that all the specimens observed belong to single introductions and that, currently, no established populations exist on the Italian territory. However, this situation requires further investigation given the phytosanitary relevance of the species (<xref ref-type="bibr" rid="B10283964">Allen and Humble 2002</xref>, <xref ref-type="bibr" rid="B10365019">EFSA Panel on Plant Health et al. 2021</xref>).</p></tp:treatment-sec><ref-list><ref id="B10283905"><element-citation xmlns:xlink="http://www.w3.org/1999/xlink" publication-type="book" xlink:type="simple"><person-group person-group-type="author"><name name-style="western"><surname>Danilevsky</surname><given-names>M. L.</given-names></name></person-group><year>2020</year><source>Catalogue of Palaearctic <tp:taxon-name><tp:taxon-name-part taxon-name-part-type="order">Coleoptera</tp:taxon-name-part></tp:taxon-name>, <tp:taxon-name><tp:taxon-name-part taxon-name-part-type="superfamily">Chrysomeloidea</tp:taxon-name-part></tp:taxon-name> I (<tp:taxon-name><tp:taxon-name-part taxon-name-part-type="family">Vesperidae</tp:taxon-name-part></tp:taxon-name>, <tp:taxon-name><tp:taxon-name-part taxon-name-part-type="family">Disteniidae</tp:taxon-name-part></tp:taxon-name>, <tp:taxon-name><tp:taxon-name-part taxon-name-part-type="family">Cerambycidae</tp:taxon-name-part></tp:taxon-name>). Revised and updated edition.</source><volume>Vol. 6</volume><publisher-name>Brill</publisher-name><publisher-loc>Leiden Boston</publisher-loc><size units="page">712</size></element-citation></ref><ref id="B10283913"><element-citation xmlns:xlink="http://www.w3.org/1999/xlink" publication-type="article" xlink:type="simple"><person-group person-group-type="author"><name name-style="western"><surname>Cocquempot</surname><given-names>C.</given-names></name><name name-style="western"><surname>Henin</surname><given-names>J.</given-names></name><name name-style="western"><surname>Jourez</surname><given-names>B.</given-names></name><name name-style="western"><surname>Rapuzzi</surname><given-names>P.</given-names></name><name name-style="western"><surname>Roques</surname><given-names>A.</given-names></name><name name-style="western"><surname>Drumont</surname><given-names>A</given-names></name></person-group><year>2022</year><article-title>État de l’invasion de <italic><tp:taxon-name><tp:taxon-name-part taxon-name-part-type="genus" reg="Trichoferus">Trichoferus</tp:taxon-name-part><tp:taxon-name-part taxon-name-part-type="species" reg="campestris">campestris</tp:taxon-name-part></tp:taxon-name></italic> (Faldermann, 1835) au plan international et réflexion sur sa première interception en Belgique</article-title><source>Belgian Journal of Entomology</source><volume>129</volume><fpage>1</fpage><lpage>24</lpage></element-citation></ref><ref id="B7561189"><element-citation xmlns:xlink="http://www.w3.org/1999/xlink" publication-type="article" xlink:type="simple"><person-group person-group-type="author"><name name-style="western"><surname>Pennacchio</surname><given-names>F.</given-names></name><name name-style="western"><surname>Marianelli</surname><given-names>L.</given-names></name><name name-style="western"><surname>Binazzi</surname><given-names>F.</given-names></name><name name-style="western"><surname>Francardi</surname><given-names>V.</given-names></name><name name-style="western"><surname>Poli</surname><given-names>F.</given-names></name><name name-style="western"><surname>Griffo</surname><given-names>F.</given-names></name><name name-style="western"><surname>Roversi</surname><given-names>P. F.</given-names></name></person-group><year>2016</year><article-title>First interception of <italic><tp:taxon-name><tp:taxon-name-part taxon-name-part-type="genus" reg="Trichoferus">Trichoferus</tp:taxon-name-part><tp:taxon-name-part taxon-name-part-type="species" reg="campestris">campestris</tp:taxon-name-part></tp:taxon-name></italic> (Faldermann, 1835) (<tp:taxon-name><tp:taxon-name-part taxon-name-part-type="order">Coleoptera</tp:taxon-name-part></tp:taxon-name> <tp:taxon-name><tp:taxon-name-part taxon-name-part-type="family">Cerambycidae</tp:taxon-name-part></tp:taxon-name> <tp:taxon-name><tp:taxon-name-part taxon-name-part-type="subfamily">Cerambycinae</tp:taxon-name-part></tp:taxon-name>) in Italy.</article-title><source>Redia</source><volume>99</volume><fpage>59</fpage><lpage>62</lpage><pub-id pub-id-type="doi">10.19263/Redia-99.16.06</pub-id></element-citation></ref><ref id="B10283964"><element-citation xmlns:xlink="http://www.w3.org/1999/xlink" publication-type="article" xlink:type="simple"><person-group person-group-type="author"><name name-style="western"><surname>Allen</surname><given-names>E. A.</given-names></name><name name-style="western"><surname>Humble</surname><given-names>L. M.</given-names></name></person-group><year>2002</year><article-title>Nonindigenous species introductions: a threat to Canada's forests and forest economy</article-title><source>Canadian Journal of Plant Pathology</source><volume>24</volume><issue>2</issue><fpage>103</fpage><lpage>110</lpage><pub-id pub-id-type="doi">10.1080/07060660309506983</pub-id></element-citation></ref><ref id="B10365019"><element-citation xmlns:xlink="http://www.w3.org/1999/xlink" publication-type="article" xlink:type="simple"><person-group person-group-type="author"><name name-style="western"><surname>EFSA Panel on Plant Health</surname><given-names>(PLH)</given-names></name><name name-style="western"><surname>Bragard</surname><given-names>Claude</given-names></name><name name-style="western"><surname>Baptista</surname><given-names>Paula</given-names></name><name name-style="western"><surname>Chatzivassiliou</surname><given-names>Elisavet</given-names></name><name name-style="western"><surname>Di Serio</surname><given-names>Francesco</given-names></name><name name-style="western"><surname>Gonthier</surname><given-names>Paolo</given-names></name><name name-style="western"><surname>Jaques Miret</surname><given-names>Josep Anton</given-names></name><name name-style="western"><surname>Justesen</surname><given-names>Annemarie Fejer</given-names></name><name name-style="western"><surname>Magnusson</surname><given-names>Christer Sven</given-names></name><name name-style="western"><surname>Milonas</surname><given-names>Panagiotis</given-names></name><name name-style="western"><surname>Navas‐Cortes</surname><given-names>Juan A</given-names></name><name name-style="western"><surname>Parnell</surname><given-names>Stephen</given-names></name><name name-style="western"><surname>Potting</surname><given-names>Roel</given-names></name><name name-style="western"><surname>Reignault</surname><given-names>Philippe Lucien</given-names></name><name name-style="western"><surname>Stefani</surname><given-names>Emilio</given-names></name><name name-style="western"><surname>Thulke</surname><given-names>Hans‐Hermann</given-names></name><name name-style="western"><surname>Van der Werf</surname><given-names>Wopke</given-names></name><name name-style="western"><surname>Vicent Civera</surname><given-names>Antonio</given-names></name><name name-style="western"><surname>Yuen</surname><given-names>Jonathan</given-names></name><name name-style="western"><surname>Zappalà</surname><given-names>Lucia</given-names></name><name name-style="western"><surname>Gregoire</surname><given-names>Jean‐Claude</given-names></name><name name-style="western"><surname>Malumphy</surname><given-names>Chris</given-names></name><name name-style="western"><surname>Kertesz</surname><given-names>Virag</given-names></name><name name-style="western"><surname>Maiorano</surname><given-names>Andrea</given-names></name><name name-style="western"><surname>MacLeod</surname><given-names>Alan</given-names></name></person-group><year>2021</year><article-title>Pest categorisation of <italic><tp:taxon-name><tp:taxon-name-part taxon-name-part-type="genus" reg="Xylotrechus">Xylotrechus</tp:taxon-name-part><tp:taxon-name-part taxon-name-part-type="species" reg="chinensis">chinensis</tp:taxon-name-part></tp:taxon-name></italic></article-title><source>EFSA Journal</source><volume>19</volume><issue>12</issue><pub-id pub-id-type="doi">10.2903/j.efsa.2021.7022</pub-id></element-citation></ref></ref-list></tp:taxon-treatment>
