# Supplementary material for: New records of non-native Coleoptera in Italy
Source: Biodivers Data J. 2023 Oct 17;11:e111487. doi: 10.3897/BDJ.11.e111487 (PMC10598555; doi:10.3897/BDJ.11.e111487)
Supplement: XML Treatment for Xylotrechus chinensis [file BDJ.11.e111487-treatment15.xml]

<!DOCTYPE tp:taxon-treatment
  PUBLIC "-//TaxonX//DTD Taxonomic Treatment Publishing DTD v0 20100105//EN" "tax-treatment-NSO.dtd">
<tp:taxon-treatment xmlns:tp="http://www.plazi.org/taxpub"><tp:treatment-meta><mixed-citation publication-type="journal"><person-group><name><surname>Ruzzier</surname><given-names>Enrico</given-names></name><name><surname>Morin</surname><given-names>Lucio</given-names></name><name><surname>Zugno</surname><given-names>Matteo</given-names></name><name><surname>Tapparo</surname><given-names>Andrea</given-names></name><name><surname>Bani</surname><given-names>Luciano</given-names></name><name><surname>Di Giulio</surname><given-names>Andrea</given-names></name></person-group><article-title>New records of non-native <tp:taxon-name><tp:taxon-name-part taxon-name-part-type="order">Coleoptera</tp:taxon-name-part></tp:taxon-name> in Italy</article-title><source>Biodivers Data J</source><day>17</day><month>10</month><year>2023</year><volume>11</volume><pub-id pub-id-type="doi">10.3897/BDJ.11.e111487</pub-id></mixed-citation></tp:treatment-meta><tp:nomenclature><tp:taxon-name>
            <object-id xmlns:xlink="http://www.w3.org/1999/xlink" content-type="arpha" xlink:type="simple">DB77E5F4-0C0E-51DF-B027-AB66E6A9DBB4</object-id>
            <tp:taxon-name-part taxon-name-part-type="genus">Xylotrechus</tp:taxon-name-part>
            <tp:taxon-name-part taxon-name-part-type="species">chinensis</tp:taxon-name-part>
            <object-id xmlns:xlink="http://www.w3.org/1999/xlink" xlink:type="simple" object-id-type="GBIF">https://www.gbif.org/species/8325707</object-id>
          </tp:taxon-name><tp:taxon-authority>(Chevrolat, 1852)</tp:taxon-authority></tp:nomenclature><tp:treatment-sec sec-type="materials"><title>Materials</title><list list-type="alpha-lower" list-content="occurrences"><list-item><p><bold>Type status:</bold> <named-content xmlns:xlink="http://www.w3.org/1999/xlink" content-type="dwc:typeStatus" xlink:type="simple">Other material</named-content>. <bold>Occurrence:</bold> individualCount: <named-content xmlns:xlink="http://www.w3.org/1999/xlink" content-type="dwc:individualCount" xlink:type="simple">1</named-content>; occurrenceID: <named-content xmlns:xlink="http://www.w3.org/1999/xlink" content-type="dwc:occurrenceID" xlink:type="simple">898AAD92-D272-5BC8-8BBB-06C6C605BECA</named-content>; <bold>Taxon:</bold> scientificName: <named-content xmlns:xlink="http://www.w3.org/1999/xlink" content-type="dwc:scientificName" xlink:type="simple"><italic><tp:taxon-name><tp:taxon-name-part taxon-name-part-type="genus" reg="Xylotrechus">Xylotrechus</tp:taxon-name-part><tp:taxon-name-part taxon-name-part-type="species" reg="chinensis">chinensis</tp:taxon-name-part></tp:taxon-name></italic> (Chevrolat, 1852)</named-content>; family: <named-content xmlns:xlink="http://www.w3.org/1999/xlink" content-type="dwc:family" xlink:type="simple"><tp:taxon-name><tp:taxon-name-part taxon-name-part-type="family">Cerambycidae</tp:taxon-name-part></tp:taxon-name></named-content>; <bold>Location:</bold> country: <named-content xmlns:xlink="http://www.w3.org/1999/xlink" content-type="dwc:country" xlink:type="simple">Italy</named-content>; countryCode: <named-content xmlns:xlink="http://www.w3.org/1999/xlink" content-type="dwc:countryCode" xlink:type="simple">IT</named-content>; stateProvince: <named-content xmlns:xlink="http://www.w3.org/1999/xlink" content-type="dwc:stateProvince" xlink:type="simple">Lombardy</named-content>; municipality: <named-content xmlns:xlink="http://www.w3.org/1999/xlink" content-type="dwc:municipality" xlink:type="simple">Roè Volciano</named-content>; locality: <named-content xmlns:xlink="http://www.w3.org/1999/xlink" content-type="dwc:locality" xlink:type="simple">Tormini</named-content>; decimalLatitude: <named-content xmlns:xlink="http://www.w3.org/1999/xlink" content-type="dwc:decimalLatitude" xlink:type="simple">45.607926</named-content>; decimalLongitude: <named-content xmlns:xlink="http://www.w3.org/1999/xlink" content-type="dwc:decimalLongitude" xlink:type="simple">10.4682366</named-content>; geodeticDatum: <named-content xmlns:xlink="http://www.w3.org/1999/xlink" content-type="dwc:geodeticDatum" xlink:type="simple">WGS84</named-content>; <bold>Identification:</bold> identifiedBy: <named-content xmlns:xlink="http://www.w3.org/1999/xlink" content-type="dwc:identifiedBy" xlink:type="simple">Enrico Ruzzier</named-content>; <bold>Event:</bold> eventDate: <named-content xmlns:xlink="http://www.w3.org/1999/xlink" content-type="dwc:eventDate" xlink:type="simple">2023-07-02</named-content></p></list-item><list-item><p><bold>Type status:</bold> <named-content xmlns:xlink="http://www.w3.org/1999/xlink" content-type="dwc:typeStatus" xlink:type="simple">Other material</named-content>. <bold>Occurrence:</bold> individualCount: <named-content xmlns:xlink="http://www.w3.org/1999/xlink" content-type="dwc:individualCount" xlink:type="simple">1</named-content>; occurrenceID: <named-content xmlns:xlink="http://www.w3.org/1999/xlink" content-type="dwc:occurrenceID" xlink:type="simple">932B446C-0D4C-545A-9CE6-6AAB60E5ED00</named-content>; <bold>Taxon:</bold> scientificName: <named-content xmlns:xlink="http://www.w3.org/1999/xlink" content-type="dwc:scientificName" xlink:type="simple"><italic><tp:taxon-name><tp:taxon-name-part taxon-name-part-type="genus" reg="Xylotrechus">Xylotrechus</tp:taxon-name-part><tp:taxon-name-part taxon-name-part-type="species" reg="chinensis">chinensis</tp:taxon-name-part></tp:taxon-name></italic> (Chevrolat, 1852)</named-content>; family: <named-content xmlns:xlink="http://www.w3.org/1999/xlink" content-type="dwc:family" xlink:type="simple"><tp:taxon-name><tp:taxon-name-part taxon-name-part-type="family">Cerambycidae</tp:taxon-name-part></tp:taxon-name></named-content>; <bold>Location:</bold> country: <named-content xmlns:xlink="http://www.w3.org/1999/xlink" content-type="dwc:country" xlink:type="simple">Italy</named-content>; countryCode: <named-content xmlns:xlink="http://www.w3.org/1999/xlink" content-type="dwc:countryCode" xlink:type="simple">IT</named-content>; stateProvince: <named-content xmlns:xlink="http://www.w3.org/1999/xlink" content-type="dwc:stateProvince" xlink:type="simple">Lombardy</named-content>; municipality: <named-content xmlns:xlink="http://www.w3.org/1999/xlink" content-type="dwc:municipality" xlink:type="simple">Prevalle</named-content>; decimalLatitude: <named-content xmlns:xlink="http://www.w3.org/1999/xlink" content-type="dwc:decimalLatitude" xlink:type="simple">45.553290</named-content>; decimalLongitude: <named-content xmlns:xlink="http://www.w3.org/1999/xlink" content-type="dwc:decimalLongitude" xlink:type="simple">10.422359</named-content>; geodeticDatum: <named-content xmlns:xlink="http://www.w3.org/1999/xlink" content-type="dwc:geodeticDatum" xlink:type="simple">WGS84</named-content>; <bold>Identification:</bold> identifiedBy: <named-content xmlns:xlink="http://www.w3.org/1999/xlink" content-type="dwc:identifiedBy" xlink:type="simple">Enrico Ruzzier</named-content>; <bold>Event:</bold> eventDate: <named-content xmlns:xlink="http://www.w3.org/1999/xlink" content-type="dwc:eventDate" xlink:type="simple">2023-06-10</named-content></p></list-item><list-item><p><bold>Type status:</bold> <named-content xmlns:xlink="http://www.w3.org/1999/xlink" content-type="dwc:typeStatus" xlink:type="simple">Other material</named-content>. <bold>Occurrence:</bold> individualCount: <named-content xmlns:xlink="http://www.w3.org/1999/xlink" content-type="dwc:individualCount" xlink:type="simple">1</named-content>; occurrenceID: <named-content xmlns:xlink="http://www.w3.org/1999/xlink" content-type="dwc:occurrenceID" xlink:type="simple">BE3DA5D1-FF92-5169-B3A6-637BD4D2F519</named-content>; <bold>Taxon:</bold> scientificName: <named-content xmlns:xlink="http://www.w3.org/1999/xlink" content-type="dwc:scientificName" xlink:type="simple"><italic><tp:taxon-name><tp:taxon-name-part taxon-name-part-type="genus" reg="Xylotrechus">Xylotrechus</tp:taxon-name-part><tp:taxon-name-part taxon-name-part-type="species" reg="chinensis">chinensis</tp:taxon-name-part></tp:taxon-name></italic> (Chevrolat, 1852)</named-content>; family: <named-content xmlns:xlink="http://www.w3.org/1999/xlink" content-type="dwc:family" xlink:type="simple"><tp:taxon-name><tp:taxon-name-part taxon-name-part-type="family">Cerambycidae</tp:taxon-name-part></tp:taxon-name></named-content>; <bold>Location:</bold> country: <named-content xmlns:xlink="http://www.w3.org/1999/xlink" content-type="dwc:country" xlink:type="simple">Italy</named-content>; countryCode: <named-content xmlns:xlink="http://www.w3.org/1999/xlink" content-type="dwc:countryCode" xlink:type="simple">IT</named-content>; stateProvince: <named-content xmlns:xlink="http://www.w3.org/1999/xlink" content-type="dwc:stateProvince" xlink:type="simple">Lombardy</named-content>; municipality: <named-content xmlns:xlink="http://www.w3.org/1999/xlink" content-type="dwc:municipality" xlink:type="simple">Muscoline</named-content>; decimalLatitude: <named-content xmlns:xlink="http://www.w3.org/1999/xlink" content-type="dwc:decimalLatitude" xlink:type="simple">45.572222</named-content>; decimalLongitude: <named-content xmlns:xlink="http://www.w3.org/1999/xlink" content-type="dwc:decimalLongitude" xlink:type="simple">10.482320</named-content>; geodeticDatum: <named-content xmlns:xlink="http://www.w3.org/1999/xlink" content-type="dwc:geodeticDatum" xlink:type="simple">WGS84</named-content>; <bold>Identification:</bold> identifiedBy: <named-content xmlns:xlink="http://www.w3.org/1999/xlink" content-type="dwc:identifiedBy" xlink:type="simple">Enrico Ruzzier</named-content>; <bold>Event:</bold> eventDate: <named-content xmlns:xlink="http://www.w3.org/1999/xlink" content-type="dwc:eventDate" xlink:type="simple">2023-06-23</named-content></p></list-item></list></tp:treatment-sec><tp:treatment-sec sec-type="Distribution"><title>Distribution</title><p>Species native to East Asia, introduced in Europe (<xref ref-type="bibr" rid="B10405624">Leivadara et al. 2018</xref>, <xref ref-type="bibr" rid="B10405615">Sarto i Monteys and Torras i Tutusaus 2018</xref>, <xref ref-type="bibr" rid="B10405636">Cocquempot et al. 2019</xref>); new species for the Italian fauna.</p></tp:treatment-sec><tp:treatment-sec sec-type="Notes"><title>Notes</title><p>In Europe, <italic><tp:taxon-name><tp:taxon-name-part taxon-name-part-type="genus" reg="Xylotrechus">Xylotrechus</tp:taxon-name-part><tp:taxon-name-part taxon-name-part-type="species" reg="chinensis">chinensis</tp:taxon-name-part></tp:taxon-name></italic> was first officially reported in 2013 in Catalonia (<xref ref-type="bibr" rid="B10405615">Sarto i Monteys and Torras i Tutusaus 2018</xref>) and subsequently was observed to be established also in Greece (<xref ref-type="bibr" rid="B10405624">Leivadara et al. 2018</xref>) and France (<xref ref-type="bibr" rid="B10405636">Cocquempot et al. 2019</xref>). The three records here presented and observed in the Province of Brescia (Lombardy) indicate the first record of <italic><tp:taxon-name><tp:taxon-name-part taxon-name-part-type="genus" reg="Xylotrechus">X.</tp:taxon-name-part><tp:taxon-name-part taxon-name-part-type="species" reg="chinensis">chinensis</tp:taxon-name-part></tp:taxon-name></italic> in Italy. The species was promptly notified to the Regional Plant Health Service (<ext-link xmlns:xlink="http://www.w3.org/1999/xlink" ext-link-type="uri" xlink:href="https://fitosanitario.regione.lombardia.it/wps/portal/site/sfr/DettaglioRedazionale/organismi-nocivi/insetti-e-acari/red-xylotrechus-sfr" xlink:type="simple">Regione Lombardia Plant Health Service</ext-link>) and to the European Commission (Europhyt Outbreak No. 2250). Several records of exit holes and adults on plants of <italic><tp:taxon-name><tp:taxon-name-part taxon-name-part-type="genus" reg="Morus">Morus</tp:taxon-name-part></tp:taxon-name></italic> sp. clearly indicate the establishment of <italic><tp:taxon-name><tp:taxon-name-part taxon-name-part-type="genus" reg="Xylotrechus">X.</tp:taxon-name-part><tp:taxon-name-part taxon-name-part-type="species" reg="chinensis">chinensis</tp:taxon-name-part></tp:taxon-name></italic> on the Italian territory. There are currently no signs of attack on the other host plants known from literature (<xref ref-type="bibr" rid="B10405674">Han and Lyu 2010</xref>) and present in the Italian invaded area, such as <italic><tp:taxon-name><tp:taxon-name-part taxon-name-part-type="genus" reg="Malus">Malus</tp:taxon-name-part></tp:taxon-name></italic> spp., <italic><tp:taxon-name><tp:taxon-name-part taxon-name-part-type="genus" reg="Pyrus">Pyrus</tp:taxon-name-part></tp:taxon-name></italic> spp. and <italic><tp:taxon-name><tp:taxon-name-part taxon-name-part-type="genus" reg="Vitis">Vitis</tp:taxon-name-part><tp:taxon-name-part taxon-name-part-type="species" reg="vinifera">vinifera</tp:taxon-name-part></tp:taxon-name></italic> L. (Europhyt Outbreak No. 2250).</p></tp:treatment-sec><ref-list><ref id="B10405624"><element-citation xmlns:xlink="http://www.w3.org/1999/xlink" publication-type="article" xlink:type="simple"><person-group person-group-type="author"><name name-style="western"><surname>Leivadara</surname><given-names>E.</given-names></name><name name-style="western"><surname>Leivadaras</surname><given-names>I.</given-names></name><name name-style="western"><surname>Vontas</surname><given-names>I.</given-names></name><name name-style="western"><surname>Trichas</surname><given-names>A.</given-names></name><name name-style="western"><surname>Simoglou</surname><given-names>K.</given-names></name><name name-style="western"><surname>Roditakis</surname><given-names>E.</given-names></name><name name-style="western"><surname>Avtzis</surname><given-names>D. N.</given-names></name></person-group><year>2018</year><article-title>First record of <italic><tp:taxon-name><tp:taxon-name-part taxon-name-part-type="genus" reg="Xylotrechus">Xylotrechus</tp:taxon-name-part><tp:taxon-name-part taxon-name-part-type="species" reg="chinensis">chinensis</tp:taxon-name-part></tp:taxon-name></italic> (<tp:taxon-name><tp:taxon-name-part taxon-name-part-type="order">Coleoptera</tp:taxon-name-part></tp:taxon-name>, <tp:taxon-name><tp:taxon-name-part taxon-name-part-type="family">Cerambycidae</tp:taxon-name-part></tp:taxon-name>) in Greece and in the EPPO region</article-title><source>EPPO Bulletin</source><volume>48</volume><issue>2</issue><fpage>277</fpage><lpage>280</lpage><pub-id pub-id-type="doi">10.1111/epp.12468</pub-id></element-citation></ref><ref id="B10405615"><element-citation xmlns:xlink="http://www.w3.org/1999/xlink" publication-type="article" xlink:type="simple"><person-group person-group-type="author"><name name-style="western"><surname>Sarto i Monteys</surname><given-names>Víctor</given-names></name><name name-style="western"><surname>Torras i Tutusaus</surname><given-names>Glòria</given-names></name></person-group><year>2018</year><article-title>A new alien invasive longhorn beetle, <italic><tp:taxon-name><tp:taxon-name-part taxon-name-part-type="genus" reg="Xylotrechus">Xylotrechus</tp:taxon-name-part><tp:taxon-name-part taxon-name-part-type="species" reg="chinensis">chinensis</tp:taxon-name-part></tp:taxon-name></italic> (<tp:taxon-name><tp:taxon-name-part taxon-name-part-type="family">Cerambycidae</tp:taxon-name-part></tp:taxon-name>), Is Infesting Mulberries in Catalonia (Spain)</article-title><source>Insects</source><volume>9</volume><issue>2</issue><pub-id pub-id-type="doi">10.3390/insects9020052</pub-id></element-citation></ref><ref id="B10405636"><element-citation xmlns:xlink="http://www.w3.org/1999/xlink" publication-type="article" xlink:type="simple"><person-group person-group-type="author"><name name-style="western"><surname>Cocquempot</surname><given-names>Christian</given-names></name><name name-style="western"><surname>Desbles</surname><given-names>Fanny</given-names></name><name name-style="western"><surname>Mouttet</surname><given-names>Raphaëlle</given-names></name><name name-style="western"><surname>Valladares</surname><given-names>Lionel</given-names></name></person-group><year>2019</year><article-title><italic><tp:taxon-name><tp:taxon-name-part taxon-name-part-type="genus" reg="Xylotrechus">Xylotrechus</tp:taxon-name-part><tp:taxon-name-part taxon-name-part-type="species" reg="chinensis">chinensis</tp:taxon-name-part></tp:taxon-name></italic> (Chevrolat, 1852), nouvelle espèce invasive pour la France métropolitaine (<tp:taxon-name><tp:taxon-name-part taxon-name-part-type="order">Coleoptera</tp:taxon-name-part></tp:taxon-name>, <tp:taxon-name><tp:taxon-name-part taxon-name-part-type="family">Cerambycidae</tp:taxon-name-part></tp:taxon-name>, <tp:taxon-name><tp:taxon-name-part taxon-name-part-type="tribe">Clytini</tp:taxon-name-part></tp:taxon-name>)</article-title><source>Bulletin de la Société Entomologique de France</source><volume>124</volume><issue>1</issue><fpage>27</fpage><lpage>32</lpage><pub-id pub-id-type="doi">10.32475/bsef_2064</pub-id></element-citation></ref><ref id="B10405674"><element-citation xmlns:xlink="http://www.w3.org/1999/xlink" publication-type="article" xlink:type="simple"><person-group person-group-type="author"><name name-style="western"><surname>Han</surname><given-names>Young-Eun</given-names></name><name name-style="western"><surname>Lyu</surname><given-names>Dong-Pyeo</given-names></name></person-group><year>2010</year><article-title>Taxonomic review of the genus <italic><tp:taxon-name><tp:taxon-name-part taxon-name-part-type="genus" reg="Xylotrechus">Xylotrechus</tp:taxon-name-part></tp:taxon-name></italic> (<tp:taxon-name><tp:taxon-name-part taxon-name-part-type="order">Coleoptera</tp:taxon-name-part></tp:taxon-name>: <tp:taxon-name><tp:taxon-name-part taxon-name-part-type="family">Cerambycidae</tp:taxon-name-part></tp:taxon-name>: <tp:taxon-name><tp:taxon-name-part taxon-name-part-type="subfamily">Cerambycinae</tp:taxon-name-part></tp:taxon-name>) in Korea with a Newly Recorded Species</article-title><source>Korean journal of applied entomology</source><volume>49</volume><issue>2</issue><fpage>69</fpage><lpage>82</lpage><pub-id pub-id-type="doi">10.5656/ksae.2010.49.2.069</pub-id></element-citation></ref></ref-list></tp:taxon-treatment>
